# Supplementary material for: Lamb Meat Quality and Carcass Evaluation of Five Autochthonous Sheep Breeds: Towards Biodiversity Protection
Source: Animals (Basel). 2021 Nov 11;11(11):3222. doi: 10.3390/ani11113222 (PMC8614373; doi:10.3390/ani11113222)
Supplement: Supplementary file 1 [file animals-11-03222-s001.zip]

Archive with 1 entries (1 files):
- animals-1405707-supplementary.pdf
